# Supplementary material for: Trehalose Attenuates In Vitro Neurotoxicity of 6-Hydroxydopamine by Reducing Oxidative Stress and Activation of MAPK/AMPK Signaling Pathways
Source: Int J Mol Sci. 2024 Oct 3;25(19):10659. doi: 10.3390/ijms251910659 (PMC11476739; doi:10.3390/ijms251910659)
Supplement: Supplementary file 1 [file ijms-25-10659-s001.zip]

Archive with 1 entries (1 files):
- ijms-3209994-supplementary.pdf
